# Supplementary material for: Targeted Exon Capture and Sequencing in Sporadic Amyotrophic Lateral Sclerosis
Source: PLoS Genet. 2014 Oct 9;10(10):e1004704. doi: 10.1371/journal.pgen.1004704 (PMC4191946; doi:10.1371/journal.pgen.1004704)
Supplement: Table S1 — Candidate genes sequenced and number of variants found. Genes with a poor coverage in the capture library, leading to few or no sequencing reads, are indicated in red. The candidate genes were sorted into four categories: known ALS disease genes (Known ALS), genes potentially associated with ALS (Associated), candidate genes from our previously published analysis of ALS trios (Trios) [15] and genes containing RNA Recognition Motifs (RRM) from our previously published yeast screen [7]. Some genes may fall into multiple categories. Genes with a negative Residual Variation Intolerance Score (RVIS) [123] have less common functional variation in the general population. RVIS is associated with a percentile score, reflecting the gene ranking among the most variation-intolerant human genes. (XLSX) [file pgen.1004704.s001.xlsx]

## Sheet: Sheet1
Gene	Category	Coverage	Novel Variants found in		Rare Variants found in		RVIS [123]
			ALS	Controls	ALS	Controls	Score	Percentile
AGT	Associated	100.0%					0.49	0.7961
AIM1L	Trio	98.8%	4	1	1
ALAD	Associated	99.8%	3		1		-0.56	0.1954
ALS2	Known ALS	99.3%	3	2			-1.46	0.0389
ANG	Known ALS	100.0%	1				0.24	0.6898
APEX1	Associated	100.0%		1			0.08	0.6031
APOE	Associated	100.0%	3	1	1
AR	Associated	99.7%			2		-0.62	0.1731
ATXN2	Known ALS	100.0%	4	1			-1	0.0854
B4GALT6	Associated	99.1%	1				0.19	0.6703
BCL11B	Associated	99.7%			1
BCL6	Associated	100.0%	1		1		-0.46	0.2357
C1orf27	Associated	99.3%					-0.34	0.3037
C9orf72	Known ALS	100.0%			1		-0.56	0.1954
CCS	Associated	96.5%			3		-0.23	0.3732
CDH13	Associated	100.0%	3	3	2		0.31	0.7223
CDH22	Associated	100.0%	3				-1.15	0.0627
CELF4	RRM	100.0%	1				-0.51	0.2141
CHMP2B	Known ALS	100.0%					-0.16	0.4164
CHRM1	Trio	100.0%	1			1	-0.69	0.1497
CNOT1	Trio	99.9%			2	1	-1.9	0.0197
CNTF	Associated	100.0%			1		0.42	0.7696
CNTN4	Associated	99.5%	1		1	2	-1.48	0.037
CNTN6	Associated	99.2%	3		4	1	-0.92	0.0981
CRIM1	Associated	100.0%	3		1		-1.1	0.0693
CRYM	Associated	100.0%		1			0.06	0.5853
CSNK1G3	Trio	98.6%	1				-0.32	0.3146
CST3	Associated	97.7%					0.13	0.6274
CSTF2	RRM	100.0%					0.24	0.6898
CSTF2T	RRM	99.7%		1	1		-0.62	0.1716
CYP2D6	Associated	82.2%			1		1.77	0.9677
DAO	Known ALS	100.0%			1		-0.62	0.1716
DAZ1	RRM	14.8%
DAZ2	RRM	9.3%
DAZ3	RRM	13.8%
DAZ4	RRM	14.0%
DAZAP1	RRM	100.0%					-0.54	0.2026
DCTN1	Known ALS	100.0%	2		3	1	-0.88	0.1058
DIAPH3	Associated	99.9%	1	1	2		0.19	0.6627
DISC1	Associated	100.0%			2		0.2	0.6746
DOC2B	Associated	100.0%
DPP6	Associated	100.0%	3	1	1	2
DYNC1H1	Associated	99.8%	4	2	1		-6.01	0.0004
EFEMP1	Associated	97.3%		1			-0.76	0.1345
EHMT1	Trio	100.0%	1		4		-1.58	0.0313
ELAVL1	RRM	100.0%	1				-0.32	0.3146
ELAVL2	RRM	100.0%			1		-0.41	0.2623
ELAVL3	RRM	100.0%					-0.78	0.1277
ELAVL4	RRM	100.0%			1		-0.1	0.4649
ELL	Trio	100.0%					-0.6	0.1819
ELP3	Associated	100.0%			1		-1.07	0.0737
EWSR1	Known ALS	97.4%			1		-0.78	0.1288
FAM151A	Trio	99.9%				2	1.63	0.9605
FEZF2	Associated	100.0%					-0.19	0.3968
FGGY	Associated	100.0%	1				0.34	0.737
FIG4	Known ALS	99.7%	1		1	2	-0.31	0.3217
FOLR4	Trio	100.0%
FOXA1	Trio	100.0%	1				0.62	0.8314
FOXK1	Trio	100.0%	1	1			-1.11	0.0683
FUS	Known ALS	99.0%	1				-1	0.0832
G3BP1	RRM	99.9%				1	-0.36	0.2863
G3BP2	RRM	100.0%					-0.32	0.3146
GARS	Associated	99.5%			1	1	-0.71	0.1457
GPR132	Trio	100.0%		1		1	-0.67	0.1586
GRB14	Associated	99.4%	1	1			-0.18	0.4045
GRN	Associated	98.9%			1		-0.46	0.2366
HDAC10	Trio	100.0%	1			1	-0.17	0.4063
HEXA	Associated	100.0%	3			1	-0.33	0.307
HFE	Associated	100.0%	1	1	3		0.08	0.6031
HNRNPA0	RRM	100.0%		1			0.1	0.6128
HNRNPA1	RRM	92.7%					-0.19	0.3968
HNRNPA1L2	RRM	71.8%					1.31	0.94
HNRNPA2B1	RRM	100.0%	1				-0.23	0.3686
HNRNPA3	RRM	93.8%					-0.27	0.3397
HNRNPAB	RRM	100.0%				1	-0.38	0.2742
HNRNPD	RRM	100.0%	1				-0.01	0.5285
HNRNPH1	RRM	96.4%					-0.27	0.3397
HNRNPH2	RRM	100.0%			1		-0.14	0.4288
HNRNPH3	RRM	98.8%					0.04	0.5664
HNRPDL	RRM	99.9%			4		-0.25	0.3575
HOXD8	Trio	100.0%
HS3ST2	Trio	99.6%					-0.16	0.4164
ITPR2	Associated	99.9%	2		1		-1.64	0.0278
KDR	Associated	99.7%	2		2	3	-1.14	0.0639
KIF13A	Trio	99.6%	1	3	1		-0.09	0.465
KIFAP3	Associated	100.0%		1	1		-0.29	0.332
KRTAP21-2	Trio	100.0%					0.5	0.7979
KTI12	Trio	100.0%	2				0.71	0.8563
LIF	Associated	100.0%					0.28	0.7127
LIPC	Associated	95.5%			2		-0.71	0.1478
LOX	Associated	96.7%	1				0.22	0.6792
LPHN3	Trio	98.9%	2	2			-0.37	0.2826
LUM	Associated	100.0%	1				-0.05	0.4976
MAOB	Associated	100.0%					-0.63	0.1703
MAPT	Associated	98.9%					2.18	0.9809
MSI2	RRM	97.5%					0.13	0.64
NAIP	Associated	23.8%			1
NCKAP5	Trio	99.6%	4	1	2	1	0.65	0.8413
NEFH	Known ALS	91.1%	1	1			0.25	0.6957
NETO1	Associated	98.6%					0.75	0.8671
NT5C1A	Associated	100.0%				1	-0.23	0.3732
NTM	Trio	99.5%					0.2	0.6719
OGG1	Associated	100.0%		1	1		0.71	0.8573
OMA1	Associated	100.0%		1	1		1.24	0.9342
OPTN	Known ALS	100.0%					-0.58	0.1872
OR5B3	Trio	99.7%		1			2.15	0.9799
PCP4	Associated	100.0%					0.08	0.5943
PFN1	Known ALS	100.0%					-0.08	0.4779
PFN2	Associated	100.0%	1	1			0.04	0.5625
PFN3	Associated	100.0%		1
PLEKHO2	Trio	100.0%			3	1	0.02	0.5576
PON1	Associated	100.0%					0.75	0.8665
PON2	Associated	100.0%					0.4	0.7615
PON3	Associated	99.7%					0.64	0.8398
PRPH	Known ALS	99.4%	2	1			0.02	0.5545
PSEN1	Associated	100.0%	2		1		-0.34	0.3037
PSPC1	RRM	82.8%	1				-0.41	0.2623
PVR	Associated	100.0%			1	1	0.8	0.8759
RAMP3	Associated	100.0%					0.66	0.8435
RBM14	RRM	100.0%				1	-0.71	0.1457
RBM33	RRM	100.0%	2	1			-1.14	0.0636
RBMS1	RRM	99.2%		1	1		-0.43	0.2515
RNF19A	Associated	99.6%	2				-0.82	0.1177
SCN7A	Associated	98.0%	2	1	3	1	0.86	0.8857
SELL	Associated	100.0%	2	1			0.79	0.874
SEMA6A	Associated	99.6%	1	1	1	1	-0.06	0.4891
SETX	Known ALS	99.1%	4	1	1	2	-0.14	0.4288
SFPQ	RRM	99.5%	2
SIGMAR1	Known ALS	100.0%		1			0.08	0.5976
SLC1A2	Associated	99.1%	1				-1.29	0.0503
SLC39A11	Associated	99.3%	1			1	0.64	0.8405
SMN1	Associated	8.7%
SMN2	Associated	8.6%
SNCG	Associated	100.0%					1.01	0.9084
SOD1	Known ALS	100.0%	1		3		-0.08	0.4779
SOD2	Associated	100.0%		1		1	0.26	0.7006
SOX5	Associated	99.4%	1				-0.96	0.0909
SPAST	Associated	99.6%					-0.07	0.4854
SPG11	Associated	99.5%	7	2	3	2	-0.48	0.2279
SPG7	Associated	99.9%	3	3			-1.05	0.0762
SQSTM1	Associated	100.0%					-0.26	0.3488
SRCAP	Trio	99.7%	5	1	5	1	-4.14	0.0015
SS18L1	Trio	100.0%	1		1		-0.53	0.207
SSB	RRM	99.2%	1				-0.23	0.3711
STARD13	Trio	99.2%	1	2	3		-1.27	0.0521
SUSD1	Associated	99.4%	1		1	1	-0.42	0.2579
SYT9	Associated	100.0%					-0.07	0.4854
TAF15	Known ALS	88.6%	1		1		-0.78	0.1297
TARDBP	Known ALS	99.0%					-0.38	0.2742
TIA1	RRM	98.4%					0.24	0.6921
TIAL1	RRM	100.0%					-0.16	0.4125
TRPM4	Trio	98.8%		1	3	2	-1.14	0.0639
UBQLN1	Associated	100.0%				1	-0.31	0.3193
UBQLN2	Known ALS	100.0%		1			-0.36	0.2863
UBQLN3	Trio	100.0%					-0.36	0.2863
UNC13A	Associated	99.9%	2	2	1		0.78	0.8724
UTP6	Trio	99.2%					0.4	0.7631
VAPB	Known ALS	100.0%					-0.01	0.5319
VCL	Trio	100.0%	2	3	1		-1.79	0.0223
VCP	Known ALS	100.0%					-0.34	0.3007
VDR	Associated	100.0%				1	-0.62	0.1731
VEGFA	Associated	99.6%	1
VPS54	Associated	99.5%	1		1		-0.91	0.1007
WDR1	Trio	100.0%	2				-0.57	0.189
ZFP64	Associated	100.0%		1			0.45	0.7804
ZNF410	Trio	100.0%		1			-0.47	0.2304
ZNF512B	Associated	99.3%	2	1		1	-0.61	0.175
ZNF746	Associated	98.8%	2				-0.33	0.3074
ZNF778	Trio	98.7%		1			1.3	0.9392
