# Supplementary material for: Targeted Exon Capture and Sequencing in Sporadic Amyotrophic Lateral Sclerosis
Source: PLoS Genet. 2014 Oct 9;10(10):e1004704. doi: 10.1371/journal.pgen.1004704 (PMC4191946; doi:10.1371/journal.pgen.1004704)
Supplement: Table S2 — List of all novel variants identified in ALS cases. Variants were considered as novel when not present in the ESP6500, 1000genomes or dbSNPv137 databases. Score and phenotypic impact predictions, when available, are provided for each variant using various algorithms. For each, a higher score indicates that a variant is predicted to be more deleterious. Algorithms used are PhyloP [152] (C: conserved, N: not conserved); SIFT [153] (D: deleterious, T: tolerated); PolyPhen2 [154] (D: probably damaging, P: possibly damaging, B: benign); MutationTaster [155] (A: disease causing automatic, D: disease causing, N: polymorphism, P: polymorphism automatic). (XLSX) [file pgen.1004704.s002.xlsx]

## Sheet: Sheet1
Gene	Sample ID	Variant	PhyloP	PhyloP Pred	SIFT	SIFT Pred	PolyPhen2	PolyPhen2 Pred	MutationTaster	MutationTaster Pred	Comments
AIM1L	ND12274	NM_001039775:c.C1975T:p.L659F
AIM1L	ND14739	NM_001039775:c.C1975T:p.L659F
AIM1L	ND12105	NM_001039775:c.G162A:p.M54I
AIM1L	ND11900	NM_001039775:c.G2731A:p.G911S
ALAD	ND10461	NM_000031:c.A88G:p.N30D	0.997872	C	0.29	T	0.146793		0.024175	N
ALAD	ND09070	NM_000031:c.C220T:p.R74C	0.781742	N	0.99	D	0.692854		0.716416	D
ALAD	ND13525	NM_000031:c.C661T:p.R221C	0.999521	C	1	D	0.78908		0.999996	D
ALS2	ND12104	NM_020919:c.A2098G:p.T700A	0.79584	N	0.42	T	0.001	B	0.00143	N
ALS2	ND13359	NM_020919:c.A2098G:p.T700A	0.79584	N	0.42	T	0.001	B	0.00143	N
ALS2	ND10328	NM_020919:c.G2287A:p.V763I	0.048081	N	0.71	T	0	B	0.000149	N
ANG	ND09783	NM_001097577:c.G70A:p.A24T	0.906681	N	0.98	D	0.036	B	0.011069	N
APOE	ND12629	NM_000041:c.C295A:p.Q99K	0.973024	C	0.58	T	0.889	D	0.470844	N
APOE	ND12541	NM_000041:c.G433A:p.G145S	0.999127	C	0.67	T	0.932	D	0.813111	D
APOE	ND13034	NM_000041:c.T914G:p.V305G	0.996302	C	1	D	0.76	P	0.000539	N
ATXN2*	ND11889	NM_002973:c.C212T:p.P71L	0.962158	C	1	D	0.779758		0.979291	D	*These mutations are also found in controls
ATXN2*	ND13986	NM_002973:c.C212T:p.P71L	0.962158	C	1	D	0.779758		0.979291	D
ATXN2	ND10826	NM_002973:c.C215T:p.S72F	0.217255	N	1	D	0.436801		0.190027	N
ATXN2	ND14399	NM_002973:c.C3374G:p.S1125C	0.999767	C	0.91886		0.84	P	0.890027	D
B4GALT6	ND13006	NM_004775:c.C68A:p.S23Y	0.989978	C	1	D	0.841	P	0.993324	D
BCL6	ND14034	NM_001130845:c.C1576T:p.R526C	0.999799	C	0.99	D	0.75	P	0.998097	D
CDH13	ND13815	NM_001220489:c.C206T:p.S69L
CDH13**	ND09576	NM_001220489:c.G189T:p.K63N									**This sample has a C9ORF72 expansion
CDH13	ND12096	NM_001220489:c.G478A:p.V160M
CDH22	ND12195	NM_021248:c.C892T:p.R298C	0.999036	C	1	D	0.998	D	0.098167	N
CDH22	ND09406	NM_021248:c.G1793A:p.R598H	0.99754	C	0.99	D	0.016	B	0.811072	D
CDH22	ND10003	NM_021248:c.G959A:p.S320N	0.956552	C	0.75	T	0.082	B	0.001199	N
CELF4	ND12381	NM_001025087:c.T106A:p.L36I	0.998142	C	0.88	T	0.032	B	0.01246	N
CHRM1	ND09466	NM_000738:c.G43A:p.V15I	0.904287	N	0.43	T	0.001	B	0.059246	N
CNTN4	ND08585	NM_001206956:c.G1208A:p.G403D	0.999516	C	0.99	D	0.105	B	0.999727	D
CNTN6	ND12419	NM_014461:c.C2693G:p.T898S	0.999049	C	0.96	D	0.725	P	0.125013	N
CNTN6	ND10690	NM_014461:c.G1276A:p.D426N	0.991371	C	0.8	T	0.003	B	0.11732	N
CNTN6	ND11168	NM_014461:c.G2164A:p.E722K	0.9997	C	0.91	T	0.98	D	0.703946	D
CRIM1	ND13359	NM_016441:c.G1532A:p.G511D	0.993286	C	0.6	T	0.035	B	0.829208	D
CRIM1	ND11319	NM_016441:c.G1780A:p.E594K	0.999678	C	0.1	T	0.358	P	0.487914
CRIM1	ND11617	NM_016441:c.G3034T:p.D1012Y	0.999553	C	1	D	0.995	D	0.996649	D
CSNK1G3	ND14399	NM_001270574:c.G926A:p.R309H	0.992166	C	1	D	0.982	D	0.893916	D
DCTN1	ND14399	NM_001135041:c.C1600T:p.H534Y	0.99967	C	1	D	0.999	D	0.99984	D
DCTN1	ND06181	NM_001135041:c.C230T:p.P77L	0.955129	C	0.92	T	0.931	D	0.970964	D
DIAPH3	ND11037	NM_001258370:c.G840T:p.E280D	0.981165	C	0.83	T	0.968	D	0.021613	N
DPP6	ND13913	NM_001039350:c.A1190G:p.Y397C
DPP6	ND13606	NM_001039350:c.A1234C:p.N412H
DPP6	ND14707	NM_001039350:c.G613A:p.G205R
DYNC1H1	ND12705	NM_001376:c.C7462T:p.R2488C	0.999127	C	0.94	T	0.026	B	0.960912	D
DYNC1H1	ND12911	NM_001376:c.C8272T:p.L2758F	0.998389	C	0.94	T	0.256	P	0.999235	D
DYNC1H1	ND14340	NM_001376:c.G3533A:p.R1178Q	0.999733	C	0.98	D	0.962	D	0.998599	D
DYNC1H1	ND13258	NM_001376:c.G5442C:p.E1814D	0.935141	N	0.96	D	0.99	D	0.999969	D
EHMT1	ND10461	NM_001145527:c.C1159T:p.R387C	0.974825	C	0.88	T	0	B	0.130194	N
ELAVL1	ND13960	NM_001419:c.T37C:p.C13R	0.998298	C	0.77	T	0.616	P	0.988364	D
FGGY	ND12205	NM_001244714:c.A1364T:p.E455V	0.978224	C	0.95	T	0.01	B	0.992107	D
FIG4	ND12276	NM_014845:c.T837G:p.F279L	0.843336	N	0.99	D	0.999	D	0.997957	D
FOXA1	ND10077	NM_004496:c.C890T:p.P297L	0.998125	C	0.78	T	0.689	P	0.04471	N
FOXK1	ND06987	NM_001037165:c.C1875A:p.N625K	0.012764	N	0.98	D	0.998	D	0.991232	D
FUS	ND10261	NM_001170634:c.A1574G:p.Y525C	0.83633	N	1	D	0.981	D	0.270907	N
GRB14	ND12381	NM_004490:c.C1007T:p.A336V	0.999696	C	0.99	D	0.999	D	0.999999	D
HDAC10	ND10889	NM_001159286:c.C1859T:p.S620F	0.989554	C	0.98	D	0.237	P	0.087868	N
HEXA	ND11688	NM_000520:c.C1164G:p.I388M	0.239315	N	1	D	0.742	P	0.878941	D
HEXA***	ND13444	NM_000520:c.G1087T:p.V363F	0.977563	C	0.99	D	0.841	P	0.992953	D	***These two mutations are linked and lead to V363Y
HEXA***	ND13444	NM_000520:c.T1088A:p.V363D	0.998401	C	1	D	0.972	D	0.996429	D
HFE	ND12797	NM_139010:c.G352T:p.E118X	0.999793	C	0.86095		0.619583		0.645652
HNRNPA2B1	ND12276	NM_002137:c.G575A:p.G192E	0.999252	C	0.98	D	0.777804		0.999574	D
HNRNPD	ND13606	NM_031369:c.T823C:p.Y275H	0.999208	C	0.96	D	0.969	D	0.999818	D
ITPR2	ND14080	NM_002223:c.A3671G:p.Y1224C	0.998138	C	1	D	0.999	D	0.913807	D
ITPR2	ND11009	NM_002223:c.T7328A:p.M2443K	0.979395	C	0.707329		0.002	B	0.314502	N
KDR	ND11720	NM_002253:c.A118G:p.I40V	0.998286	C	0.57	T	0	B	0.024564	N
KDR	ND10899	NM_002253:c.G3197A:p.R1066H	0.999101	C	1	D	1	D	0.999997	D
KIF13A	ND13635	NM_001105567:c.C4986G:p.S1662R
KTI12	ND11610	NM_138417:c.A467G:p.H156R	0.000912	N	0.76	T	0.007	B	7.2e-05	N
KTI12	ND11460	NM_138417:c.G671T:p.R224L	0.997123	C	1	D	1	D	0.98947	D
LOX****	ND12491	NM_001178102:c.G500A:p.R167H	0.998916	C	1	D	0.999	D	0.201979	N	****This sample has a SOD1 mutation, NM_000454:c.A272C:p.D91A, rs80265967
LPHN3	ND11037	NM_015236:c.C2626A:p.L876I
LPHN3	ND11897	NM_015236:c.C4340T:p.P1447L
LUM	ND12389	NM_002345:c.C196G:p.P66A	0.229599	N	0.52	T	0.005	B	0.098104	N
NCKAP5	ND11386	NM_207363:c.A3346T:p.S1116C
NCKAP5	ND12419	NM_207363:c.G3923C:p.R1308T
NCKAP5	ND13258	NM_207363:c.G4125C:p.K1375N
NCKAP5	ND10077	NM_207481:c.A1402G:p.I468V
NEFH	ND13480	NM_021076:c.G575C:p.R192P	0.9793	C	0.99	D	0.573062		0.085955	N
PFN2	ND12419	NM_002628:c.C203G:p.A68G	0.988519	C	0	T	0	B	0.241108	N
PRPH	ND12939	NM_006262:c.G657C:p.E219D	0.227494	N	1	D	0.327	P	0.982316	D
PRPH	ND10831	NM_006262:c.T272C:p.L91P	0.955642	C	0.93	T	0.668	P	0.998426	D
PSEN1	ND09977	NM_000021:c.A745C:p.I249L	0.980003	C	0.68	T	0.576	P	0.999883	D
PSEN1	ND10801	NM_000021:c.G609C:p.W203C	0.990495	C	1	D	1	D	0.999993	D
PSPC1	ND12425	NM_001042414:c.G127C:p.G43R	0.998504	C	0.98	D	0.570683		0.110555	N
RBM33	ND13359	NM_053043:c.C2243T:p.A748V
RBM33	ND10899	NM_053043:c.T633A:p.D211E
RNF19A	ND11168	NM_183419:c.A1615G:p.M539V	0.997562	C	0.82	T	0.656	P	0.992887	D
RNF19A	ND07995	NM_183419:c.G2284A:p.E762K	0.999234	C	1	D	0.956	D	0.998762	D
SCN7A	ND14472	NM_002976:c.C5040A:p.S1680R
SCN7A	ND11461	NM_002976:c.T4484A:p.V1495D
SELL	ND12911	NM_000655:c.A164G:p.H55R
SELL	ND09436	NM_000655:c.G668A:p.C223Y
SEMA6A	ND13984	NM_020796:c.C2040G:p.D680E
SETX	ND11510	NM_015046:c.A5042G:p.Y1681C	0.989931	C	1	D	0.36	P	0.011595	N
SETX	ND11943	NM_015046:c.C806T:p.S269L	0.97136	C	1	D	0.006	B	0.250555	N
SETX	ND12417	NM_015046:c.G7619T:p.R2540L	0.998371	C	1	D	0.999	D	0.955567	D
SETX	ND10696	NM_015046:c.T2921C:p.I974T	0.032357	N	1	D	0	B	0.842911	D
SFPQ	ND12122	NM_005066:c.C566T:p.A189V	0.922915	N	0.91	T	0.335411		0.001999	N
SFPQ	ND12452	NM_005066:c.C566T:p.A189V	0.922915	N	0.91	T	0.335411		0.001999	N
SLC1A2	ND11009	NM_004171:c.G928A:p.A310T	0.998735	C	0.97	D	0.725	P	0.99909	D
SLC39A11	ND12797	NM_001159770:c.G493A:p.A165T	0.221804	N	0.43	T	0	B	0.077056	N
SOD1	ND14187	NM_000454:c.A448G:p.I150V	0.98193	C	0.97	D	0.019	B	0.999436	D
SOX5	ND06987	NM_001261415:c.C301G:p.Q101E	0.99971	C	0.82	T	0.004	B	0.023819	N
SPG11	ND08618	NM_001160227:c.A361C:p.K121Q	0.97465	C	0.86	T	0.015	B	0.000636	N
SPG11	ND09960	NM_001160227:c.A46C:p.S16R	0.061655	N	0.94	T	0.307976		0.002025	N
SPG11	ND10685	NM_001160227:c.C1621T:p.Q541X	0.99943	C	0.903823		0.735466		1	A
SPG11	ND14399	NM_001160227:c.G820A:p.V274I	0.062657	N	1	D	0	B	0.046534	N
SPG11	ND12797	NM_001160227:c.T1084C:p.W362R	0.999105	C	1	D	0.999	D	0.915569	D
SPG11	ND10261	NM_001160227:c.T1104A:p.H368Q	0.144534	N	0.53	T	0.088	B	0.136858	N
SPG11	ND10685	NM_001160227:c.T6187C:p.F2063L	0.99909	C	0.32	T	0.976	D	0.995001	D
SPG7	ND09914	NM_003119:c.G1031A:p.G344D	0.999634	C	1	D	0.998	D	0.99997	D
SPG7	ND11942	NM_003119:c.G376A:p.E126K	0.998415	C	0.92	T	0.98	D	0.773244
SPG7	ND12594	NM_003119:c.G694C:p.E232Q	0.990228	C	0.97	D	0.004	B	0.976076	D
SRCAP	ND14472	NM_006662:c.C1619T:p.A540V	0.767207	N	0.87	T	0.410003		0.069374	N
SRCAP	ND09595	NM_006662:c.C4120T:p.L1374F	0.99903	C	1	D	0.778	P	6e-05	N
SRCAP	ND13640	NM_006662:c.C5033T:p.T1678M	0.984334	C	1	D	0.638703		0.348094	N
SRCAP	ND11076	NM_006662:c.G270C:p.E90D	0.99143	C	0.86	T	0.497069		0.063191	N
SRCAP	ND13140	NM_006662:c.T5303C:p.L1768P	0.997882	C	1	D	0.586694		0.111238	N
SS18L1	ND09406	NM_198935:c.G503T:p.G168V	0.999487	C	0.84	T	0.992	D	0.744567	D
SSB	ND13451	NM_003142:c.A358G:p.T120A	0.998691	C	0.28	T	0	B	0.633674	D
STARD13	ND09774	NM_001243474:c.C1760A:p.S587Y	0.999391	C	1	D	0.99	D	0.999987	D
SUSD1	ND09406	NM_022486:c.A335G:p.N112S	0.997035	C	0.96	D	0.994	D	0.031184	N
TAF15	ND09783	NM_003487:c.G449A:p.R150K	0.999618	C	0.24	T	0.028	B	0.008904	N
UNC13A	ND09960	NM_001080421:c.A5011T:p.I1671F
UNC13A	ND09914	NM_001080421:c.C1520T:p.A507V
VCL	ND11037	NM_003373:c.A2389G:p.M797V	0.999032	C	1	D	0.997	D	0.999989	D
VCL	ND13409	NM_003373:c.C550T:p.H184Y	0.999222	C	1	D	0.994	D	0.999224	D
VEGFA	ND11168	NM_001025366:c.C736G:p.P246A	0.998422	C	1	D	0.995	D	0.999934	D
VPS54	ND11943	NM_001005739:c.C832G:p.L278V	0.999589	C	0.98	D	0.853	D	0.999994	D
WDR1	ND12287	NM_005112:c.A1393C:p.T465P
WDR1	ND14080	NM_005112:c.G1228A:p.G410S
ZNF512B	ND09070	NM_020713:c.A1721T:p.E574V	0.812081	N	0.94	T	0.975	D	0.10915	N
ZNF512B	ND13140	NM_020713:c.C2587T:p.R863C	0.862605	N	1	D	0.854	D	0.010655	N
ZNF746	ND12452	NM_001163474:c.C617T:p.A206V	0.98329	C	0.71	T	0.33	P	0.375452	N
ZNF746	ND09804	NM_001163474:c.C908T:p.T303I	0.981208	C	0.89	T	0.27	P	0.163158	N
