# Supplementary material for: Targeted Exon Capture and Sequencing in Sporadic Amyotrophic Lateral Sclerosis
Source: PLoS Genet. 2014 Oct 9;10(10):e1004704. doi: 10.1371/journal.pgen.1004704 (PMC4191946; doi:10.1371/journal.pgen.1004704)
Supplement: Table S3 — List of all novel variants identified in controls. Variants were considered as novel when not present in the ESP6500, 1000genomes or dbSNPv137 databases. Score and phenotypic impact predictions, when available, are provided for each variant using various algorithms. For each, a higher score indicates that a variant is predicted to be more deleterious. Algorithms used are PhyloP [152] (C: conserved, N: not conserved); SIFT [153] (D: deleterious, T: tolerated); PolyPhen2 [154] (D: probably damaging, P: possibly damaging, B: benign); MutationTaster [155] (A: disease causing automatic, D: disease causing, N: polymorphism, P: polymorphism automatic). (XLSX) [file pgen.1004704.s003.xlsx]

## Sheet: Sheet2
Gene	Sample ID	Variant	PhyloP	PhyloP Pred	SIFT	SIFT Pred	PolyPhen2	PolyPhen2 Pred	MutationTaster	MutationTaster Pred	Comments
AIM1L	ND01682	NM_001039775:c.A880G:p.T294A
ALS2	ND01217	NM_020919:c.A2171G:p.E724G	0.998422	C	0.99	D	0.481	P	0.51105	D
ALS2	ND01690	NM_020919:c.C2837G:p.A946G	0.999686	C	0.948344		0.949	D	0.998442	D
APEX1	ND01659	NM_001244249:c.871_872insT:p.L291fs
APOE	ND10040	NM_000041:c.T242C:p.L81P	0.997388	C	1	D	0.999	D	0.99988	D
ATXN2*	ND01496	NM_002973:c.C212T:p.P71L	0.962158	C	1	D	0.779758		0.979291	D	*This mutation is also found in cases
CDH13	ND01424	NM_001220489:c.C1388T:p.T463M
CDH13	ND01658	NM_001220489:c.C1307T:p.P436L
CDH13	ND10879	NM_001220489:c.A1258C:p.S420R
CRYM	ND04376	NM_001888:c.G10T:p.V4L	0.974298	C	0.47	T	0	B	0.000124	N
CSTF2T	ND01705	NM_015235:c.T448C:p.C150R	0.998998	C	1	D	0.998	D	0.999995	D
DIAPH3	ND09351	NM_001258370:c.C893T:p.P298L	0.998404	C	0.97	D	0.008	B	0.055819	N
DPP6	ND00709	NM_001039350:c.G1157C:p.R386T
DYNC1H1	ND01277	NM_001376:c.A3230G:p.N1077S	0.131513	N	0	T	0	B	0.996826	D
EFEMP1	ND10487	NM_001039349:c.A415G:p.I139V	0.219265	N	0.61	T	0.068	B	0.511104	D
FOXK1	ND01938	NM_001037165:c.G997A:p.A333T	0.990473	C	0.43	T	0.001	B	0.999008	D
GPR132	ND01580	NM_013345:c.C161T:p.T54M	0.015523	N	0.92	T	0	B	0.000278	N
GRB14	ND12315	NM_004490:c.C826T:p.H276Y	0.999756	C	0.99	D	1	D	0.999041	D
HFE	ND05253	NM_000410:c.G278T:p.G93V	0.991391	C	0.99	D	0.975	D	0.997648	D
HNRNPA0	ND00714	NM_006805:c.C241T:p.R81W	0.983213	C	1	D	1	D	0.999999	D
KIF13A	ND01670	NM_001105567:c.G4649T:p.G1550V
KIF13A	ND01940	NM_001105566:c.G1978T:p.V660L
KIF13A	ND04203	NM_001105566:c.G1532A:p.R511K
KIFAP3	ND09691	NM_001204516:c.G995A:p.G332E	0.999023	C	0.26	T	0	B	0.996922	D
LPHN3	ND01566	NM_015236:c.C4132T:p.L1378F
LPHN3	ND10487	NM_015236:c.T2981C:p.I994T
NCKAP5	ND00707	NM_207363:c.C3956T:p.T1319M
NEFH	ND02212	NM_021076:c.G355A:p.E119K	0.960829	C	1	D	0.762063		0.902818	D
OGG1	ND01682	NM_002542:c.C135G:p.F45L	0.985176	C	1	D	0.999	D	0.997186	D
OMA1	ND10882	NM_145243:c.T1117C:p.W373R	0.998724	C	0.99	D	0.988	D	0.299439	N
OR5B3	ND01702	NM_001005469:c.G235T:p.V79F	0.956351	C	0.99	D	0.672	P	0.365836	N
PFN2	ND09737	NM_002628:c.A34C:p.M12L	0.985278	C	0.73	T	0.996	D	0.967553	D
PFN3	ND05764	NM_001029886:c.C304T:p.R102C	0.981251	C	1	D	0.304	P	0.006869	N
PRPH	ND06758	NM_006262:c.G377C:p.R126P	0.985073	C	0.77	T	0.05	B	0.734904	D
RBM33	ND01801	NM_053043:c.G41C:p.G14A
RBMS1	ND09351	NM_016836:c.C754T:p.L252F	0.999706	C	0.85	T	0	B	0.916547	D
SCN7A	ND01670	NM_002976:c.T4484A:p.V1495D
SELL	ND01657	NM_000655:c.C313T:p.R105W
SEMA6A	ND11416	NM_020796:c.T903A:p.D301E
SETX	ND01702	NM_015046:c.A4283G:p.H1428R	0.036473	N	1	D	0.419	P	0.001618	N
SIGMAR1	ND01705	NM_005866:c.C235G:p.L79V	0.99947	C	0.73	T	0.191	P	0.919292	D
SOD2	ND01691	NM_001024466:c.G259A:p.G87S	0.982901	C	0.97	D	0.002	B	0.999997	D
SPG11	ND01671	NM_001160227:c.C1841T:p.T614I	0.999672	C	1	D	0.998	D	0.992959	D
SPG11	ND09522	NM_001160227:c.C130T:p.R44W	0.993891	C	1	D	0.996	D	0.688689	D
SPG7	ND01630	NM_003119:c.C138A:p.S46R	0.86449	N	0.25	T	0	B	5.5e-05	N
SPG7	ND01701	NM_199367:c.T1398G:p.C466W	1.1e-05	N	1	D	0.363075		0.000259	N
SPG7	ND01840	NM_003119:c.C1651T:p.R551C	0.9987	C	1	D	0.999	D	0.999996	D
SRCAP	ND01757	NM_006662:c.G3074A:p.R1025Q	0.999649	C	0.99	D	0.556271		0.000869	N
STARD13	ND02961	NM_178006:c.A22C:p.T8P	0.959731	C	1	D	0.529	P	0.063258	N
STARD13	ND10879	NM_052851:c.A2309G:p.H770R	0.972649	C	0.31	T	0.966	D	0.978118	D
TRPM4	ND10099	NM_001195227:c.C1370G:p.P457R	0.996419	C	0.39	T	0.991	D	0.088905	N
UBQLN2	ND01885	NM_013444:c.C286A:p.L96M	0.981251	C	0.97	D	0.011	B	0.997564	D
UNC13A	ND01658	NM_001080421:c.A4981G:p.M1661V
UNC13A	ND01695	NM_001080421:c.G4855A:p.V1619M
VCL	ND01671	NM_003373:c.C1246T:p.R416W	0.913509	N	1	D	0.986	D	0.999501	D
VCL	ND09433	NM_014000:c.C2893T:p.P965S	0.999392	C	1	D	0.955	D	0.999655	D
VCL	ND10487	NM_003373:c.G1640A:p.R547Q	0.990817	C	0.58	T	0.027	B	0.957208	D
ZFP64	ND02200	NM_018197:c.A44G:p.Q15R	0.996938	C	1	D	0.941	D	0.648304	D
ZNF410	ND02212	NM_001242927:c.C326T:p.A109V	0.927728	N	0.98	D	0.949	D	0.998918	D
ZNF512B	ND11416	NM_020713:c.C2456T:p.P819L	0.920755	N	0.96	D	0.006	B	0.002598	N
ZNF778	ND01424	NM_182531:c.C686T:p.P229L
