# Supplementary material for: Targeted Exon Capture and Sequencing in Sporadic Amyotrophic Lateral Sclerosis
Source: PLoS Genet. 2014 Oct 9;10(10):e1004704. doi: 10.1371/journal.pgen.1004704 (PMC4191946; doi:10.1371/journal.pgen.1004704)
Supplement: Table S4 — List of all rare variants identified in ALS cases. Variants were considered as rare when they were present at very low frequency (≤0.000538) in the ESP6500, 1000genomes or dbSNPv137 databases. Score and phenotypic impact predictions, when available, are provided for each variant using various algorithms. For each, a higher score indicates that a variant is predicted to be more deleterious. Algorithms used are SIFT [153] (D: deleterious, T: tolerated); PolyPhen2 [154] (D: probably damaging, P: possibly damaging, B: benign); MutationTaster [155] (A: disease causing automatic, D: disease causing, N: polymorphism, P: polymorphism automatic). (XLSX) [file pgen.1004704.s004.xlsx]

## Sheet: Sheet1
Gene	Sample ID	Variant	SIFT	SIFT Pred	PolyPhen2	PolyPhen2 Pred	MutationTaster	MutationTaster Pred	Comments
AIM1L	ND12264	NM_001039775:c.C28T:p.R10W
ALAD	ND11319	NM_000031:c.G277A:p.A93T	0.64	T	0.584709		0.994099	D
APOE	ND12939	NM_000041:c.G410A:p.R137H	0.86	T	0.482	P	0.442721	N
AR	ND13034	NM_000044:c.G475A:p.A159T	1	D	0.891	D	0.486679	N
AR	ND10518	NM_000044:c.T170A:p.L57Q	0	T	0		0.011871	N
BCL11B	ND13373	NM_138576:c.G496A:p.V166M	0.92	T	0.038	B	0.011229	N
BCL6	ND11461	NM_001134738:c.C118T:p.R40C	0.95	T	0.997	D	0.999889	D
C9orf72	ND13522	NM_001256054:c.C146G:p.T49R	0.78	T	0.127	B	0.902409	D
CCS	ND12267	NM_005125:c.C493T:p.R165C	0.91	T	0.9	D	0.1782	N
CCS	ND12325	NM_005125:c.C493T:p.R165C	0.91	T	0.9	D	0.1782	N
CCS	ND12434	NM_005125:c.G212A:p.R71Q	0.88	T	1	D	0.839953	D
CDH13	ND10077	NM_001220489:c.C1836G:p.N612K
CDH13	ND10831	NM_001220489:c.C308A:p.A103E
CNOT1	ND10000	NM_001265612:c.A532G:p.I178V	0.23	T	0.001	B	0.020175	N	This patient contain a C9orf72 expansion
CNOT1	ND13480	NM_206999:c.G4460A:p.R1487K
CNTF	ND10532	NM_000614:c.G440A:p.G147E	0.93	T	0.997	D	0.773193
CNTN4	ND12274	NM_001206956:c.C1611G:p.N537K	0.98	D	0.727	P	0.598525	D
CNTN6	ND12381	NM_014461:c.C2234T:p.S745L	0.74	T	0.484	P	0.169785	N
CNTN6	ND13661	NM_014461:c.C2234T:p.S745L	0.74	T	0.484	P	0.169785	N
CNTN6	ND11943	NM_014461:c.C443G:p.P148R	0.94	T	0.999	D	0.869691	D
CNTN6	ND12276	NM_014461:c.C443G:p.P148R	0.94	T	0.999	D	0.869691	D
CRIM1	ND13913	NM_016441:c.G1336T:p.V446L	0.35	T	0.843	P	0.994391	D
CSTF2T	ND13451	NM_015235:c.G918C:p.Q306H	1	D	0.84	P	0.024296	N
CYP2D6	ND13642	NM_000106:c.T358A:p.F120I
DAO	ND10690	NM_001917:c.C343T:p.R115W	1	D	1	D	0.999986	D
DCTN1	ND11433	NM_001135041:c.C2833T:p.P945S	0.75	T	0	B	0.951792	D
DCTN1	ND12389	NM_001135041:c.G1807A:p.E603K	0.96	D	0.675	P	0.99288	D
DCTN1	ND10205	NM_001135041:c.G386T:p.S129I	1	D	0.243	P	0.997866	D
DIAPH3	ND12430	NM_001042517:c.G83A:p.R28H	1	D	0.912	D	0.001999	N
DIAPH3	ND12911	NM_001258366:c.G324C:p.E108D	0.22	T	0.984	D	0.06278	N
DISC1	ND10491	NM_001012957:c.C121T:p.R41W	1	D	0.998	D	0.409868	N
DISC1	ND10077	NM_001164556:c.C169T:p.H57Y	0.02	T	0.999	D	0.002478	N
DPP6	ND13932	NM_001039350:c.C2141T:p.A714V
DYNC1H1	ND10849	NM_001376:c.G13808T:p.S4603I	0.96	D	0.022	B	0.580466	D
EHMT1	ND09977	NM_001145527:c.A271T:p.I91L	0.99	D	0.027	B	0.001044	N
EHMT1	ND12202	NM_001145527:c.G184A:p.D62N	0.87	T	0.009	B	9e-06	N
EHMT1	ND13006	NM_001145527:c.G70A:p.E24K
EHMT1	ND14080	NM_024757:c.G3157A:p.D1053N	1	D	0.702	P	0.842703	D
ELAVL2	ND12205	NM_001171195:c.A289G:p.I97V	0.57	T	0.003	B	0.998546	D
ELAVL4	ND08987	NM_001144774:c.C673A:p.L225I	0.93	T	0.015	B	0.999678	D
ELP3	ND13514	NM_018091:c.A946T:p.K316X	0.897007		0.721433		1	A
EWSR1	ND11009	NM_001163285:c.A569T:p.Y190F	0.89	T	0.720693		0.975986	D
FIG4	ND12274	NM_014845:c.A834T:p.K278N	0.88	T	0.042	B	0.959128	D
GARS	ND11480	NM_002047:c.C262G:p.Q88E	0.744636		0	B	0.910731	D
GRN	ND14295	NM_002087:c.G635A:p.R212Q	0.65	T	0.048	B	0.002795	N
HFE	ND12195	NM_000410:c.G18C:p.R6S	1	D	0.876	D	0.005595	N
HFE	ND13815	NM_000410:c.G18C:p.R6S	1	D	0.876	D	0.005595	N
HFE	ND12977	NM_139010:c.C130T:p.R44W	1	D	1	D	0.998827	D
HNRNPH2	ND13960	NM_001032393:c.T769A:p.S257T	0.45	T	0	B	0.791688	D
HNRPDL	ND09977	NM_001207000:c.C124T:p.L42F	1	D	0.004	B	0.011777	N
HNRPDL	ND12562	NM_001207000:c.C124T:p.L42F	1	D	0.004	B	0.011777	N
HNRPDL	ND09977	NM_001207000:c.T125C:p.L42P	1	D	0.017	B	0.025385	N
HNRPDL	ND12562	NM_001207000:c.T125C:p.L42P	1	D	0.017	B	0.025385	N
ITPR2	ND10696	NM_002223:c.G2827A:p.V943M	0.89	T	0.006	B	0.005914	N
KDR	ND12264	NM_002253:c.A3538T:p.I1180L	0	T	0	B	0.006011	N
KDR	ND12122	NM_002253:c.G3704A:p.S1235N	0.63	T	0.066	B	0.994838	D
KIF13A	ND10849	NM_001105566:c.C713T:p.S238F
KIFAP3	ND10764	NM_014970:c.G97C:p.V33L	0.33	T	0.011	B	0.999056	D
LIPC	ND12629	NM_000236:c.C445T:p.R149W	0.99	D	0.2	P	0.009008	N
LIPC	ND11075	NM_000236:c.G509A:p.G170D	1	D	0.98	D	0.999065	D
IP	ND07994	NM_004536:c.C581T:p.T194M	0.99	D	1	D	0.7669
NCKAP5	ND13451	NM_207363:c.G1124C:p.S375T
NCKAP5	ND10077	NM_207481:c.G1285A:p.A429T
OGG1	ND10685	NM_016826:c.G842A:p.G281E	0.99	D	0.577498		1	D
OMA1	ND13539	NM_145243:c.C52T:p.R18X	0.908833		0.596799		1	A
PLEKHO2	ND12171	NM_001195059:c.A1004T:p.H335L	1	D	0.996	D	0.306194	N
PLEKHO2	ND12171	NM_001195059:c.C991G:p.P331A	1	D	0.706	P	0.056447	N
PLEKHO2	ND10406	NM_001195059:c.G767T:p.G256V	0.79	T	0.24	P	0.033628	N
PSEN1	ND11510	NM_000021:c.A415G:p.M139V	0.71	T	0.876	D	0.999773	D
PVR	ND12736	NM_001135768:c.A812G:p.N271S	0.95	T	0.75	P	0.830025	D
RBMS1	ND14187	NM_002897:c.A112G:p.S38G	1	D	0.195	P	0.999481	D
SCN7A	ND09115	NM_002976:c.C281T:p.A94V
SCN7A	ND09785	NM_002976:c.C4266G:p.N1422K
SCN7A	ND12772	NM_002976:c.G920T:p.C307F
SEMA6A	ND10877	NM_020796:c.C1181T:p.T394M
SETX	ND14295	NM_015046:c.G5537A:p.R1846H	1	D	0.999	D	0.466055	N
SOD1	ND10935	NM_000454:c.A272C:p.D91A	0.95	T	0	B	0.001422	N
SOD1	ND12491	NM_000454:c.A272C:p.D91A	0.95	T	0	B	0.001422	N
SOD1	ND12600	NM_000454:c.C14T:p.A5V	1	D	0.951	D	0.999995	D
SPG11	ND10651	NM_001160227:c.C6286T:p.R2096C	1	D	1	D	0.999088	D
SPG11	ND11900	NM_001160227:c.G5392A:p.E1798K	0.83	T	0.314	P	0.994193	D
SPG11	ND12452	NM_001160227:c.T4070C:p.L1357P	0.98	D	0.001	B	0.997841	D
SRCAP	ND13165	NM_006662:c.A1493T:p.D498V	0.99	D	0.599261		0.201521	N
SRCAP	ND11859	NM_006662:c.A4243G:p.M1415V	0.99	D	0.955	D	1e-05	N
SRCAP	ND13598	NM_006662:c.C1507T:p.R503W	1	D	0.465526		1.5e-05	N
SRCAP	ND10721	NM_006662:c.C4723T:p.P1575S	1	D	0.535657		0.000906	N
SRCAP	ND12736	NM_006662:c.C6715T:p.H2239Y	0.98	D	0.55262		0.009649	N
SS18L1	ND09548	NM_198935:c.G451A:p.G151S	0.94	T	0.968	D	0.758802	D
STARD13	ND13661	NM_001243466:c.C1822T:p.L608F	0.99	D	0.952	D	0.999884	D
STARD13	ND09405	NM_001243466:c.G1295A:p.G432D	0.33	T	0.063	B	0.325854	N
STARD13	ND11025	NM_001243466:c.G793A:p.G265R	0.84	T	0.105	B	0.999314	D
SUSD1	ND11558	NM_022486:c.A1537G:p.K513E	0.17	T	0.001	B	0.000365	N
TAF15	ND08531	NM_003487:c.G1154A:p.R385H	1	D	0.997	D	0.536909	D
TRPM4	ND14441	NM_001195227:c.G2117A:p.R706H	0.84	T	0.34	P	0.003347	N
TRPM4	ND09576	NM_001195227:c.G338A:p.R113H	0.86	T	0.994	D	0.440259	N
TRPM4	ND11386	NM_001195227:c.T2789C:p.L930P	0.96	D	0.975	D	0.853278	D
UNC13A	ND09804	NM_001080421:c.C1071A:p.S357R
VCL	ND12292	NM_003373:c.C1403T:p.T468M	0.91	T	0.981	D	0.998139	D
VPS54	ND10877	NM_001005739:c.G2164A:p.V722I	0.74	T	0.158	P	0.999832	D
