# Supplementary material for: Targeted Exon Capture and Sequencing in Sporadic Amyotrophic Lateral Sclerosis
Source: PLoS Genet. 2014 Oct 9;10(10):e1004704. doi: 10.1371/journal.pgen.1004704 (PMC4191946; doi:10.1371/journal.pgen.1004704)
Supplement: Table S5 — List of all rare variants identified in control cases. Variants were considered as rare when they were present at very low frequency (≤0.000538) in the ESP6500, 1000genomes or dbSNPv137 databases. Score and phenotypic impact predictions, when available, are provided for each variant using various algorithms. For each, a higher score indicates that a variant is predicted to be more deleterious. Algorithms used are SIFT [153] (D: deleterious, T: tolerated); PolyPhen2 [154] (D: probably damaging, P: possibly damaging, B: benign); MutationTaster [155] (A: disease causing automatic, D: disease causing, N: polymorphism, P: polymorphism automatic). (XLSX) [file pgen.1004704.s005.xlsx]

## Sheet: Sheet1
Gene	Sample ID	Variant	SIFT	SIFT Pred	PolyPhen2	PolyPhen2 Pred	MutationTaster	MutationTaster Pred	Comments
CHRM1	ND09691	NM_000738:c.C1061A:p.T354N	0.61	T	0.855	D	0.569794	D
CNOT1	ND01674	NM_206999:c.C4589T:p.S1530F
CNTN4	ND01660	NM_001206956:c.C443T:p.T148I	0.82	T	0.998	D	0.996275	D
CNTN4	ND02961	NM_001206955:c.T395C:p.V132A	0.922402		0.825	P	0.998763	D
CNTN6	ND01682	NM_014461:c.C2704T:p.P902S	1	D	0.998	D	0.791196
DCTN1	ND10862	NM_001135041:c.C2030G:p.P677R	0.93	T	0.906	D	0.995387	D
DPP6	ND01659	NM_001039350:c.T1610C:p.I537T
DPP6	ND10882	NM_001039350:c.G1831A:p.E611K
FAM151A	ND00694	NM_176782:c.G85A:p.A29T	0.86	T	0	B	7.3e-05	N
FAM151A	ND01887	NM_176782:c.C971T:p.T324M	0.95	T	0.655	P	0.082178	N
FIG4	ND04376	NM_014845:c.C2567T:p.S856L	0.93	T	0.406	P	0.652877	D
FIG4	ND10861	NM_014845:c.C2035T:p.R679W	0.99	D	0.997	D	0.998433	D
G3BP1	ND08060	NM_005754:c.G553C:p.E185Q	0.58	T	0.197	P	0.82543	D
GARS	ND06395	NM_002047:c.G1172A:p.R391H	1	D	0.423	P	0.999811	D
GPR132	ND06143	NM_013345:c.C778G:p.L260V	0	T	0	B	0.005392	N
HDAC10	ND06395	NM_001159286:c.C1037T:p.P346L	0.94	T	0	B	0.0019	N
HEXA	ND01569	NM_000520:c.G772C:p.D258H	1	D	1	D	0.999652	D
HNRNPAB	ND00694	NM_004499:c.A559T:p.M187L	0.83	T	0.228	P	0.012635	N
KDR	ND00707	NM_002253:c.C3439T:p.P1147S	1	D	0.999	D	0.999997	D
KDR	ND01207	NM_002253:c.C3439T:p.P1147S	1	D	0.999	D	0.999997	D
KDR	ND01940	NM_002253:c.G241A:p.D81N	0.16	T	0.629	P	0.978795	D
NCKAP5	ND01552	NM_207363:c.G2537A:p.R846Q
NT5C1A	ND02200	NM_032526:c.G965A:p.R322H	0.87	T	0.992	D	0.999931	D
PLEKHO2	ND00694	NM_001195059:c.C451T:p.R151W	0.99	D	0.97	D	0.318422	N
PVR	ND01674	NM_001135769:c.G1009A:p.A337T	0.49	T	0	B	0.145635	N
RBM14	ND10777	NM_001198836:c.C185T:p.P62L	0.96	D	0.989	D	0.032055	N
SCN7A	ND02820	NM_002976:c.C4054T:p.R1352W
SEMA6A	ND10777	NM_020796:c.A1003G:p.I335V
SETX	ND01611	NM_015046:c.C3809T:p.P1270L	1	D	0.999	D	0.450797	N
SETX	ND01840	NM_015046:c.C3826G:p.Q1276E	1	D	0.98	D	0.085129	N
SLC39A11	ND01504	NM_001159770:c.C224T:p.A75V	0.71	T	0	B	0.913363	D
SOD2	ND10266	NM_000636:c.T59C:p.L20P	0.94	T	0	B	0.356965	N
SPG11	ND01944	NM_001160227:c.G1248T:p.M416I	0.66	T	0.673	P	0.011808	N
SPG11	ND10487	NM_025137:c.T6010G:p.L2004V	1	D	0.98	D	0.979136	D
SRCAP	ND01212	NM_006662:c.G8074C:p.E2692Q	1	D	0.561691		0.001446	N
SUSD1	ND01424	NM_022486:c.A1639G:p.S547G	0.94	T	0.98	D	0.013022	N
TRPM4	ND01657	NM_001195227:c.A856G:p.T286A	0.4	T	0.06	B	0.002503	N
TRPM4	ND09717	NM_001195227:c.G635A:p.R212Q	0.52	T	0.34	P	0.000861	N
UBQLN1	ND01552	NM_053067:c.C1424G:p.S475C	0.95	T	0.053	B	0.001388	N
VDR	ND00727	NM_000376:c.T1016C:p.V339A	0.98	D	0.088	B	0.073997	N
ZNF512B	ND04014	NM_020713:c.G2422A:p.A808T	0.91	T	0.006	B	0.002102	N
