# Supplementary material for: Targeted Exon Capture and Sequencing in Sporadic Amyotrophic Lateral Sclerosis
Source: PLoS Genet. 2014 Oct 9;10(10):e1004704. doi: 10.1371/journal.pgen.1004704 (PMC4191946; doi:10.1371/journal.pgen.1004704)
Supplement: Table S6 — List of known neuronal diseases variants found our cohort. Variants were considered as known to be linked with a disease when present in the ClinVar database (https://www.ncbi.nlm.nih.gov/clinvar/). We found variants that have been previously identified to be causative of Alzheimer's Disease (AD), age-related Macular Degeneration (MD), Open Angle Glaucoma (OAG) and ALS in both controls or ALS samples. We also listed any gene carrying a novel variant identified in this study for the same sample. (XLSX) [file pgen.1004704.s006.xlsx]

## Sheet: Sheet1
Disease	Gene	Variant	dbSNP	Sample ID	Sample type	Other Novel Variants
MD	CST3	NM_000099:c.G73A:p.A25T	rs1064039	ND09785	ALS
MD	CST3	NM_000099:c.G73A:p.A25T	rs1064039	ND10650	ALS
MD	CST3	NM_000099:c.G73A:p.A25T	rs1064039	ND13140	ALS	SRCAP and ZNF512B
MD	CST3	NM_000099:c.G73A:p.A25T	rs1064039	ND13960	ALS	ELAVL1
MD	CST3	NM_000099:c.G73A:p.A25T	rs1064039	ND14472	ALS	SCN7A and SRCAP
MD	CST3	NM_000099:c.G73A:p.A25T	rs1064039	ND11943	ALS	SETX and VPS54
OAG	OPTN	NM_021980:c.T293A:p.M98K	rs11258194	ND09785	ALS
OAG	OPTN	NM_021980:c.T293A:p.M98K	rs11258194	ND13960	ALS	ELAVL1
OAG	OPTN	NM_021980:c.T293A:p.M98K	rs11258194	ND09774	ALS	STARD13
OAG	OPTN	NM_021980:c.T293A:p.M98K	rs11258194	ND10518	ALS
OAG	OPTN	NM_021980:c.T293A:p.M98K	rs11258194	ND12772	ALS
OAG	OPTN	NM_021980:c.T293A:p.M98K	rs11258194	ND08469	ALS
OAG	OPTN	NM_021980:c.T293A:p.M98K	rs11258194	ND09804	ALS	ZNF746
OAG	OPTN	NM_021980:c.T293A:p.M98K	rs11258194	ND10973	ALS
OAG	OPTN	NM_021980:c.T293A:p.M98K	rs11258194	ND12892	ALS
OAG	OPTN	NM_021980:c.T293A:p.M98K	rs11258194	ND13986	ALS	ATXN2
OAG	OPTN	NM_021980:c.T293A:p.M98K	rs11258194	ND01424	Control	CDH13 and ZNF778
OAG	OPTN	NM_021980:c.T293A:p.M98K	rs11258194	ND01577	Control
OAG	OPTN	NM_021980:c.T293A:p.M98K	rs11258194	ND01659	Control	APEX1
OAG	OPTN	NM_021980:c.T293A:p.M98K	rs11258194	ND01880	Control
OAG	OPTN	NM_021980:c.T293A:p.M98K	rs11258194	ND04376	Control	CRYM
AD	PSEN1	NM_000021:c.A415G:p.M139V	rs63751037	ND11510	ALS	SETX
ALS	SOD1	NM_000454:c.A272C:p.D91A	rs80265967	ND12491	ALS	LOX
ALS	SOD1	NM_000454:c.A272C:p.D91A	rs80265967	ND10935	ALS
ALS	SOD1	NM_000454:c.C14T:p.A5V	rs121912442	ND12600	ALS
