# Supplementary material for: Targeted Exon Capture and Sequencing in Sporadic Amyotrophic Lateral Sclerosis
Source: PLoS Genet. 2014 Oct 9;10(10):e1004704. doi: 10.1371/journal.pgen.1004704 (PMC4191946; doi:10.1371/journal.pgen.1004704)
Supplement: Table S7 — List of novels variants in known ALS disease genes. For each gene previously identified as being a known ALS disease gene, we listed any novel variant found in this study. We also listed any nearby variant known to be pathogenic, such as those causative of ALS, Spinocerebellar Ataxia (SCA) or Perry Syndrome (PS). (XLSX) [file pgen.1004704.s007.xlsx]

## Sheet: Sheet1
Gene	Sample ID	Sample type	Variant	Nearby pathogenic variant	dbSNP	Associated with
ALS2	ND12104	ALS	NM_020919:c.A2098G:p.T700A
ALS2	ND13359	ALS	NM_020919:c.A2098G:p.T700A
ALS2	ND01217	Control	NM_020919:c.A2171G:p.E724G
ALS2	ND10328	ALS	NM_020919:c.G2287A:p.V763I
ALS2	ND01690	Control	NM_020919:c.C2837G:p.A946G
ANG	ND09783	ALS	NM_001097577:c.G70A:p.A24T
ATXN2	ND11889	ALS	NM_002973:c.C212T:p.P71L
ATXN2	ND13986	ALS	NM_002973:c.C212T:p.P71L
ATXN2	ND01496	Control	NM_002973:c.C212T:p.P71L
ATXN2	ND10826	ALS	NM_002973:c.C215T:p.S72F
ATXN2	ND14399	ALS	NM_002973:c.C3374G:p.S1125C
DCTN1	ND06181	ALS	NM_001135041:c.C230T:p.P77L	NP_001128512.1:p.Gly71Arg	rs72466485	PS
				NP_001128512.1:p.Gln74Pro	rs72466487	PS
DCTN1	ND14399	ALS	NM_001135041:c.C1600T:p.H534Y
FIG4	ND12276	ALS	NM_014845:c.T837G:p.F279L
FUS	ND10261	ALS	NM_001170634:c.A1574G:p.Y525C	NP_001164408.1:p.Arg520Trp	rs267606833	ALS
				NP_004951.1:p.Arg521Cys	rs121909668	ALS
				NP_004951.1:p.Arg521Gly		ALS
				NP_001164105.1:p.Arg520Cys		ALS
				NP_001164105.1:p.Arg520Gly		ALS
				NP_001164105.1:p.Arg517Lys	rs121909669	ALS
				NP_001164105.1:p.His516Gln	rs121909667	ALS
NEFH	ND02212	Control	NM_021076:c.G355A:p.E119K
NEFH	ND13480	ALS	NM_021076:c.G575C:p.R192P
PRPH	ND10831	ALS	NM_006262:c.T272C:p.L91P
PRPH	ND06758	Control	NM_006262:c.G377C:p.R126P
PRPH	ND12939	ALS	NM_006262:c.G657C:p.E219D
SETX	ND11943	ALS	NM_015046:c.C806T:p.S269L	NM_015046.5:c.G822H:p.Met274Ile	rs267607043	SCA
SETX	ND10696	ALS	NM_015046:c.T2921C:p.I974T
SETX	ND01702	Control	NM_015046:c.A4283G:p.H1428R
SETX	ND11510	ALS	NM_015046:c.A5042G:p.Y1681C
SETX	ND12417	ALS	NM_015046:c.G7619T:p.R2540L
SIGMAR1	ND01705	Control	NM_005866:c.C235G:p.L79V
SOD1	ND14187	ALS	NM_000454:c.A448G:p.I150V	NP_000445.1:p.Ile152Thr	rs121912449	ALS
				NP_000445.1:p.Ala146Thr	rs121912447	ALS
				NP_000445.1:p.Leu145Ser	rs121912446	ALS
TAF15	ND09783	ALS	NM_003487:c.G449A:p.R150K
UBQLN2	ND01885	Control	NM_013444:c.C286A:p.L96M
