# Supplementary material for: Targeted Exon Capture and Sequencing in Sporadic Amyotrophic Lateral Sclerosis
Source: PLoS Genet. 2014 Oct 9;10(10):e1004704. doi: 10.1371/journal.pgen.1004704 (PMC4191946; doi:10.1371/journal.pgen.1004704)
Supplement: Table S8 — Contingency tables for Fisher's Exact tests. Fisher's Exact tests were performed on using the exact2×2 package in the statistical programming tool R using the data included in these contingency tables. (XLSX) [file pgen.1004704.s008.xlsx]

## Sheet: Sheet1
Rare and novel variants enrichment in ALS vs Control samples
	ALS samples	Control samples
≥ 1 novel or rare SNP	144	69
0 novel or rare SNP	100	60
Association between APOE ε2 allele and upper limb vs bulbar onset
	Upper limb onset	Bulbar onset
With ε2 allele	10	2
Without ε2 allele	73	77
Enrichment of the APOE ε4 allele in female vs male patients with upper limb onset ALS
	Upper Limb onset ALS (F)	Upper Limb onset ALS (M)
With ε4 allele	11	20
Without ε4 allele	6	46
Enrichment of the APOE ε4 allele in female patients with upper limb onset ALS vs. female in control samples
	Upper Limb onset ALS (F)	Control samples (F)
With ε4 allele	11	13
Without ε4 allele	20	56
Enrichment in stress granule genes in ALS vs. control samples
	ALS samples	Control samples
With variant in a stress granule gene	10	1
Without variant in a stress granule gene	234	128
Enrichment of deleterious rare or novel variants in cases vs.controls identified by allele binning
	ALS	Controls
PolyPhen-2 score ≥ 0.85 (at least 1 deleterious variant)	64	20
PolyPhen-2 score < 0.85	180	109
