# Supplementary material for: Targeted Exon Capture and Sequencing in Sporadic Amyotrophic Lateral Sclerosis
Source: PLoS Genet. 2014 Oct 9;10(10):e1004704. doi: 10.1371/journal.pgen.1004704 (PMC4191946; doi:10.1371/journal.pgen.1004704)
Supplement: Table S9 — List of novel or rare variants in stress granule genes. Variants were considered as novel when not present in the ESP6500, 1000genomes or dbSNPv137 databases and as rare when present at very low frequency (≤0.000538). When analyzed in ZipperDB, fibrillization propensity was increased for two mutations and is reported here. (XLSX) [file pgen.1004704.s009.xlsx]

## Sheet: Sheet1
Sample ID	Sample type	Gene	Variant	dbSNP	Increases fibrillation propensity?
ND09783	ALS	ANG	NM_001097577:c.G70A:p.A24T
ND10826	ALS	ATXN2	NM_002973:c.C215T:p.S72F
ND14399	ALS	ATXN2	NM_002973:c.C3374G:p.S1125C
ND13960	ALS	ELAVL1	NM_001419:c.T37C:p.C13R
ND08987	ALS	ELAVL4	NM_001144774:c.C673A:p.L225I	rs144250728	Yes
ND11009	ALS	EWSR1	NM_001163285:c.A569T:p.Y190F	rs139780199
ND10261	ALS	FUS	NM_001170634:c.A1574G:p.Y525C
ND12276	ALS	HNRNPA2B1	NM_002137:c.G575A:p.G192E
ND09783	ALS	TAF15	NM_003487:c.G449A:p.R150K		Yes
ND08531	ALS	TAF15	NM_003487:c.G1154A:p.R385H	rs140268553
ND08060	Control	G3BP1	NM_005754:c.G553C:p.E185Q	rs201691899
